# Supplementary material for: Comparisons between multi-component myelin water fraction, T1w/T2w ratio, and diffusion tensor imaging measures in healthy human brain structures
Source: Sci Rep. 2019 Feb 21;9:2500. doi: 10.1038/s41598-019-39199-x (PMC6384876; doi:10.1038/s41598-019-39199-x)
Supplement: Supplementary file 1 — Supplementary Dataset [file 41598_2019_39199_MOESM1_ESM.xlsx]

## Sheet: MWF_T1wdT2w_FA_AD_RD_MD
ACC_MWF	PCC_MWF	Ins_MWF	Amyg_MWF	Hippo_MWF	Caud_MWF	Put_MWF	Thal_MWF	NucAccumbens_MWF	CP_MWF	ACR_MWF	SCR_MWF	PCR_MWF	GCC_MWF	BCC_MWF	SCC_MWF	ALIC_MWF	PLIC_MWF	RLIC_MWF	EC_MWF	CGC_MWF	IFO_MWF	PTR_MWF	SFO_MWF	SLF_MWF	ACC_FA	PCC_FA	Ins_FA	Amyg_FA	Hippo_FA	Caud_FA	Put_FA	Thal_FA	NucAccumbens_FA	CP_FA	ACR_FA	SCR_FA	PCR_FA	GCC_FA	BCC_FA	SCC_FA	ALIC_FA	PLIC_FA	RLIC_FA	EC_FA	CGC_FA	IFO_FA	PTR_FA	SFO_FA	SLF_FA
0.043475	0.05715	0.0293	0.0327	0.0311	0.03115	0.0779	0.077	0.0573	0.2181	0.07355	0.1133	0.1021	0.10215	0.0866	0.1308	0.11765	0.1799	0.11925	0.0598	0.0626	0.0364	0.12475	0.0751	0.11035	0.157025	0.1973	0.1682	0.1949	0.16905	0.1757	0.24735	0.306	0.199	0.5836	0.4075	0.40395	0.40565	0.65055	0.55545	0.61165	0.38175	0.55605	0.535	0.378	0.43705	0.42555	0.54785	0.1683	0.413
0.0445	0.04115	0.0293	0.027	0.03975	0.036	0.05935	0.0747	0.0369	0.17705	0.06205	0.10315	0.0792	0.0827	0.08225	0.0984	0.1147	0.15095	0.0945	0.04335	0.05945	0.0322	0.1057	0.09285	0.09265	0.16055	0.2285	0.1698	0.2138	0.1888	0.17745	0.23565	0.32735	0.2694	0.6378	0.4456	0.42555	0.42165	0.6704	0.61415	0.65345	0.5156	0.5914	0.51375	0.37635	0.42125	0.45995	0.5518	0.21595	0.4254
0.0374	0.04035	0.0287	0.04245	0.05295	0.0374	0.06715	0.09035	0.0308	0.18645	0.07135	0.1096	0.0906	0.08155	0.086	0.10175	0.11465	0.16475	0.1086	0.03805	0.0575	0.0421	0.0982	0.0852	0.09565	0.197775	0.2027	0.2127	0.2068	0.19695	0.1928	0.233	0.3167	0.224	0.62645	0.4438	0.41525	0.43145	0.66715	0.56445	0.55085	0.56475	0.61535	0.49665	0.36295	0.3849	0.4405	0.5085	0.3193	0.389
0.0423	0.0568	0.0313	0.0384	0.03995	0.0428	0.0774	0.07945	0.0546	0.18755	0.0882	0.12955	0.1165	0.13585	0.12015	0.1443	0.1265	0.175	0.1242	0.05325	0.0761	0.034	0.1329	0.10165	0.12175	0.1589	0.1978	0.17455	0.24695	0.1876	0.1813	0.2647	0.338	0.2264	0.60855	0.42895	0.4333	0.37995	0.6691	0.61325	0.5762	0.44285	0.58175	0.496	0.37565	0.4217	0.36525	0.5237	0.21665	0.4432
0.0355	0.04785	0.03155	0.03015	0.0383	0.0284	0.07475	0.0822	0.0362	0.1943	0.07995	0.1257	0.10825	0.0909	0.0979	0.1283	0.1105	0.1651	0.11575	0.0596	0.0661	0.0485	0.1273	0.0932	0.10945	0.1664	0.21495	0.17455	0.213	0.20905	0.179	0.2169	0.3267	0.2175	0.6304	0.38285	0.4126	0.41245	0.6533	0.59295	0.6215	0.5059	0.57265	0.50975	0.35475	0.4194	0.4151	0.5143	0.2969	0.39935
0.0488	0.04825	0.04015	0.0375	0.0371	0.05435	0.0703	0.07765	0.0723	0.1546	0.0776	0.1052	0.08825	0.11205	0.1017	0.11655	0.11025	0.1445	0.0955	0.05975	0.07235	0.04315	0.1165	0.08675	0.0962	0.185625	0.237	0.1803	0.2069	0.1742	0.20215	0.2547	0.3342	0.217	0.62435	0.4178	0.4059	0.4125	0.7165	0.65715	0.64465	0.4771	0.6009	0.5285	0.39265	0.4805	0.45935	0.5249	0.24895	0.434
0.0488	0.0541	0.0377	0.05885	0.05975	0.049	0.1031	0.10585	0.0354	0.216	0.0826	0.1176	0.10085	0.10425	0.0974	0.11815	0.152	0.1818	0.1232	0.06695	0.0605	0.0497	0.1207	0.0987	0.1046	0.174575	0.24945	0.1811	0.214	0.1761	0.1853	0.25515	0.3071	0.2244	0.5721	0.42135	0.4207	0.38185	0.70415	0.62855	0.6287	0.4328	0.53875	0.52235	0.37075	0.41715	0.45145	0.543	0.15885	0.4355
0.035025	0.03585	0.02325	0.0202	0.02615	0.02615	0.06725	0.08105	0.0459	0.15895	0.0613	0.09555	0.09465	0.08605	0.0799	0.1186	0.10465	0.16335	0.11305	0.05025	0.04455	0.0311	0.1027	0.0994	0.10425	0.158475	0.19995	0.15445	0.21755	0.16645	0.20995	0.2613	0.3191	0.2496	0.59225	0.3903	0.368	0.362	0.6096	0.5739	0.5963	0.5192	0.55835	0.50945	0.34565	0.39295	0.4271	0.52075	0.31305	0.4005
0.0343	0.0442	0.02675	0.0324	0.03765	0.03575	0.08065	0.06685	0.0571	0.17325	0.0658	0.1105	0.09655	0.0749	0.08625	0.1129	0.09345	0.143	0.10165	0.042	0.05695	0.0206	0.1054	0.095	0.1053	0.153125	0.1819	0.16405	0.22005	0.1828	0.20425	0.26035	0.33345	0.31	0.54435	0.42705	0.44535	0.45155	0.6619	0.5293	0.56765	0.56965	0.57225	0.4885	0.36885	0.3819	0.4472	0.5595	0.47085	0.40575
0.0404	0.04295	0.0324	0.04205	0.03585	0.0396	0.0812	0.07595	0.0744	0.2182	0.062	0.10085	0.0863	0.063	0.0897	0.11425	0.1335	0.1834	0.11905	0.0499	0.04395	0.06025	0.11375	0.0508	0.10585	0.14335	0.1818	0.1594	0.1891	0.1832	0.1659	0.2043	0.31895	0.2449	0.5796	0.38005	0.3995	0.40075	0.59765	0.5299	0.57815	0.49385	0.5898	0.49055	0.39075	0.3581	0.42635	0.512	0.3596	0.4285
0.048425	0.0551	0.03135	0.0456	0.03905	0.0391	0.0806	0.08415	0.0337	0.20095	0.07805	0.1212	0.0993	0.09385	0.0949	0.11175	0.11855	0.1611	0.1019	0.0592	0.0678	0.0504	0.10575	0.1004	0.11205	0.155775	0.21985	0.17335	0.2385	0.19005	0.19805	0.2623	0.32125	0.228	0.627	0.40225	0.41815	0.41435	0.66565	0.5557	0.61955	0.5013	0.617	0.5476	0.3998	0.3967	0.44	0.5487	0.3522	0.41605
0.042075	0.0364	0.02225	0.02735	0.03105	0.02935	0.0634	0.0721	0.0244	0.1672	0.05935	0.11175	0.09695	0.0791	0.0813	0.09385	0.11575	0.15715	0.09705	0.03705	0.06465	0.02985	0.10985	0.0955	0.0979	0.156125	0.20635	0.17235	0.18635	0.1587	0.1798	0.17575	0.3316	0.1805	0.63935	0.44915	0.45665	0.4409	0.6758	0.5679	0.6383	0.52925	0.6281	0.50845	0.3918	0.4511	0.4676	0.55715	0.3931	0.47865
0.045075	0.03535	0.03645	0.0343	0.0328	0.02685	0.06935	0.0715	0.0399	0.17965	0.08065	0.10875	0.09565	0.108	0.1003	0.10275	0.1123	0.1631	0.1169	0.06	0.0699	0.0471	0.09635	0.0853	0.10525	0.173	0.1972	0.1643	0.21045	0.1722	0.2052	0.2401	0.34145	0.2081	0.6018	0.40075	0.41025	0.376	0.66105	0.59605	0.5866	0.52795	0.5854	0.52325	0.35835	0.41075	0.4187	0.49455	0.3217	0.3801
0.037775	0.0404	0.0226	0.03465	0.04055	0.02795	0.0691	0.07745	0.0316	0.17515	0.06835	0.10625	0.0908	0.098	0.08625	0.10715	0.09905	0.1503	0.0957	0.04795	0.0509	0.0139	0.1077	0.0907	0.0943	0.1624	0.2164	0.1637	0.22215	0.1836	0.19975	0.27445	0.32665	0.2567	0.5835	0.4122	0.42485	0.4359	0.6405	0.5851	0.59295	0.5204	0.56305	0.4991	0.40415	0.42105	0.45795	0.53835	0.3977	0.4179
0.04175	0.0512	0.0434	0.0282	0.0305	0.04795	0.0752	0.0783	0.0465	0.1695	0.0689	0.0991	0.08795	0.0832	0.08995	0.11505	0.12385	0.14585	0.1043	0.062	0.0566	0.0518	0.0959	0.09365	0.0892	0.15305	0.19175	0.14575	0.1946	0.16255	0.18	0.25725	0.3236	0.2639	0.5951	0.39525	0.42245	0.45055	0.63755	0.54585	0.5952	0.4217	0.6037	0.5483	0.375	0.4317	0.48315	0.53195	0.1784	0.4199
0.060525	0.03695	0.0436	0.0489	0.0447	0.0259	0.0433	0.0583	0.0559	0.1536	0.0451	0.1009	0.087	0.0741	0.06485	0.0906	0.0628	0.1295	0.0836	0.03385	0.03735	0.02645	0.0939	0.06155	0.09045	0.158425	0.20215	0.1772	0.2299	0.172	0.18485	0.2553	0.31865	0.2281	0.52735	0.37765	0.3825	0.3732	0.6003	0.5586	0.56285	0.4431	0.54005	0.4857	0.35955	0.3211	0.41685	0.47875	0.30905	0.38145
0.043225	0.04815	0.02735	0.0359	0.0328	0.0394	0.0753	0.0887	0.04	0.1988	0.0794	0.12115	0.1051	0.10235	0.10945	0.1299	0.1422	0.1629	0.1138	0.05945	0.07185	0.04645	0.1217	0.1178	0.12405	0.175375	0.2235	0.1611	0.19095	0.17545	0.2407	0.24045	0.3452	0.2162	0.60555	0.42605	0.4339	0.4452	0.61605	0.5958	0.6319	0.56745	0.5994	0.52675	0.38785	0.4164	0.48795	0.5363	0.326	0.43185
0.042875	0.0508	0.04085	0.0431	0.03875	0.04135	0.09275	0.08995	0.0386	0.1994	0.0681	0.10245	0.0923	0.09895	0.09705	0.13215	0.1219	0.16135	0.1203	0.0549	0.05845	0.0316	0.1093	0.06995	0.11665	0.166375	0.2313	0.17505	0.2359	0.184	0.23395	0.2572	0.3386	0.2548	0.61725	0.424	0.40785	0.4169	0.65175	0.5973	0.6347	0.5599	0.58795	0.55395	0.39655	0.42995	0.44895	0.5306	0.3689	0.4294
0.0395	0.0366	0.02665	0.0227	0.027	0.0402	0.0519	0.0706	0.046	0.17315	0.06675	0.1089	0.09795	0.10215	0.08805	0.1204	0.10305	0.1521	0.1017	0.03685	0.0644	0.0238	0.11455	0.0939	0.0951	0.156025	0.1896	0.16835	0.2201	0.17305	0.19675	0.253	0.30775	0.2392	0.60565	0.45425	0.44185	0.4554	0.6357	0.57365	0.57275	0.5364	0.5973	0.54565	0.40555	0.38915	0.5065	0.5496	0.3115	0.41935
0.047075	0.05075	0.02665	0.0275	0.03885	0.0294	0.0719	0.0674	0.04	0.1542	0.05625	0.0935	0.10455	0.07425	0.08025	0.1266	0.08965	0.154	0.09155	0.0434	0.05235	0.02595	0.09645	0.0688	0.1017	0.2047	0.23815	0.2078	0.22095	0.2106	0.1874	0.2464	0.3322	0.2701	0.5886	0.4219	0.40065	0.40655	0.6814	0.6318	0.62215	0.4902	0.54015	0.54155	0.3425	0.4468	0.43765	0.52715	0.2663	0.43415
0.044675	0.0472	0.0287	0.03335	0.02665	0.04395	0.07405	0.08395	0.0455	0.1832	0.07945	0.1298	0.11185	0.09945	0.1138	0.1205	0.13425	0.1718	0.10485	0.0574	0.0787	0.03665	0.1098	0.11	0.11925	0.18245	0.27885	0.16385	0.20095	0.1585	0.1621	0.2127	0.31575	0.22	0.56915	0.36075	0.3929	0.4534	0.6356	0.6068	0.57385	0.4117	0.5752	0.4734	0.35625	0.44715	0.3544	0.44925	0.20745	0.41245
0.042675	0.04	0.03885	0.0318	0.03585	0.0337	0.0679	0.0672	0.0335	0.1811	0.0661	0.11355	0.0927	0.09495	0.0896	0.1175	0.09115	0.1691	0.11735	0.05095	0.06435	0.044	0.1167	0.0752	0.11145	0.1702	0.22755	0.1683	0.1861	0.16435	0.1582	0.23165	0.31905	0.1863	0.64325	0.43685	0.43505	0.4173	0.73875	0.6871	0.6734	0.4498	0.6205	0.54575	0.3676	0.4594	0.4605	0.528	0.17795	0.433
0.034675	0.0434	0.02125	0.03905	0.0389	0.03245	0.07375	0.0778	0.0494	0.19315	0.0499	0.08705	0.1039	0.07065	0.0937	0.11505	0.0704	0.16235	0.1164	0.0336	0.04815	0.02505	0.1041	0.0508	0.0972	0.156975	0.22105	0.17455	0.22825	0.19515	0.2043	0.238	0.31115	0.2424	0.59115	0.43315	0.42275	0.396	0.6833	0.5737	0.6126	0.51915	0.5685	0.51415	0.4009	0.4216	0.4915	0.56455	0.31155	0.4673
0.035925	0.0488	0.0249	0.0268	0.0356	0.0341	0.0681	0.0708	0.0248	0.16985	0.06915	0.1092	0.10375	0.0876	0.0964	0.11615	0.1054	0.1577	0.1051	0.0463	0.0546	0.0222	0.1057	0.0873	0.0985	0.158875	0.2028	0.16305	0.20565	0.17325	0.16545	0.23255	0.3238	0.2132	0.61465	0.42395	0.4148	0.4396	0.6595	0.57865	0.60275	0.53495	0.60285	0.5334	0.3674	0.39285	0.41145	0.5226	0.30015	0.43565
0.084075	0.08665	0.0382	0.0738	0.0554	0.063	0.07135	0.07285	0.0598	0.17835	0.09485	0.1723	0.16375	0.1087	0.16105	0.12585	0.12065	0.1517	0.1186	0.06725	0.0655	0.0517	0.1445	0.0876	0.1515	0.160775	0.2279	0.15695	0.20085	0.16615	0.18695	0.2478	0.30735	0.1942	0.57055	0.46225	0.4186	0.4131	0.6436	0.56585	0.5912	0.50875	0.5371	0.5394	0.3641	0.39415	0.42675	0.4972	0.2632	0.417
0.038225	0.04105	0.0287	0.02905	0.0415	0.0321	0.05435	0.07685	0.0566	0.17385	0.06965	0.0948	0.09015	0.1012	0.09455	0.1118	0.09045	0.13555	0.0995	0.04065	0.0606	0.02815	0.10995	0.0846	0.08565	0.157175	0.18615	0.1557	0.17365	0.1482	0.207	0.21375	0.34095	0.179	0.52815	0.3342	0.42825	0.4595	0.5742	0.4725	0.51275	0.4746	0.57195	0.5053	0.39365	0.34125	0.41085	0.4857	0.30885	0.3401
0.065775	0.0409	0.03145	0.045	0.0421	0.0548	0.0828	0.07345	0.0387	0.19235	0.0642	0.1079	0.0882	0.0811	0.0929	0.09745	0.13665	0.15935	0.0821	0.0471	0.0557	0.04255	0.0846	0.0967	0.0953	0.2128	0.25345	0.1988	0.1896	0.1972	0.1768	0.2246	0.34035	0.2134	0.6325	0.45235	0.42855	0.43845	0.72055	0.6632	0.64575	0.48265	0.58895	0.5354	0.39085	0.52005	0.4545	0.50515	0.24285	0.4431
0.0537	0.059	0.03525	0.0403	0.03555	0.07255	0.0823	0.0698	0.0464	0.2114	0.09005	0.13035	0.1148	0.10715	0.1197	0.1344	0.15695	0.1783	0.13715	0.09095	0.08945	0.05865	0.1256	0.10645	0.1339	0.16305	0.2055	0.1636	0.1853	0.184	0.1795	0.24405	0.3308	0.2446	0.56035	0.38675	0.43095	0.47275	0.63785	0.58765	0.60915	0.4157	0.5999	0.518	0.3814	0.4556	0.4113	0.528	0.1978	0.4109
0.055275	0.07315	0.0374	0.0762	0.0779	0.0648	0.06865	0.09745	0.0626	0.21245	0.1093	0.12055	0.14775	0.14245	0.10905	0.14625	0.14345	0.1818	0.1392	0.09145	0.0703	0.06075	0.1186	0.1139	0.1374	0.14375	0.2038	0.14205	0.16965	0.16885	0.18575	0.2002	0.3291	0.1958	0.6426	0.3715	0.4262	0.4286	0.6157	0.56565	0.6376	0.45865	0.6343	0.5427	0.3807	0.3157	0.38535	0.51335	0.28535	0.40575
0.037175	0.04865	0.03715	0.04835	0.03645	0.0369	0.08215	0.08615	0.0655	0.19635	0.05275	0.09555	0.12425	0.12645	0.0881	0.12965	0.11215	0.1485	0.10865	0.04705	0.0617	0.04895	0.08	0.06945	0.1059	0.1732	0.21455	0.1731	0.2067	0.1683	0.17895	0.22055	0.33575	0.2345	0.6287	0.3946	0.4138	0.40165	0.6177	0.6054	0.6055	0.5093	0.59055	0.52315	0.3815	0.43975	0.4237	0.5165	0.2718	0.4281
0.05385	0.0498	0.02525	0.0511	0.05385	0.0333	0.0789	0.08085	0.0799	0.2064	0.06635	0.11445	0.1211	0.10655	0.10035	0.13155	0.1104	0.16805	0.1234	0.05205	0.07655	0.03755	0.1026	0.0941	0.1232	0.175175	0.1816	0.17775	0.16745	0.1776	0.18835	0.17225	0.20685	0.1815	0.212	0.1617	0.1663	0.1594	0.16335	0.16275	0.17465	0.18065	0.17855	0.19	0.2095	0.18325	0.19675	0.1833	0.1605	0.1889
[truncated: 100 more columns]
